# Supplementary material for: Fermented Rice Bran Supplementation Inhibits LPS-Induced Osteoclast Formation and Bone Resorption in Mice
Source: Nutrients. 2023 Jul 5;15(13):3044. doi: 10.3390/nu15133044 (PMC10346360; doi:10.3390/nu15133044)
Supplement: Supplementary file 1 [file nutrients-15-03044-s001.zip]

Archive with 1 entries (1 files):
- nutrients-2454163-supplementary.pdf
